# Supplementary material for: In vitro hepatic metabolism of mefloquine using microsomes from cats, dogs and the common brush-tailed possum (Trichosurus vulpecula)
Source: PLoS One. 2020 Apr 14;15(4):e0230975. doi: 10.1371/journal.pone.0230975 (PMC7156057; doi:10.1371/journal.pone.0230975)
Supplement: S1 Table — (XLSX) [file pone.0230975.s001.xlsx]

## Sheet: Sheet1
Lot characterisation of feline (product number S00709) and canine microsomes (product provided by Biorelamation IVT (Frankfurt, Germany) for the supplied feline and canine microsomes
Assay	pmol/min/mg
	Feline results	Canine results
Ethoxycoumarin-Odeethylase (ECOD): total rate of formation of 7-HC and metabolites	1350	1493
Uridine 5-diphospho-glucuronosyltransferase (UGT); rate of formation of 7-hydroxycoumarin glucaronide	65.6	2245
CYP1A2: rate of formation of acetaminophen	222	167
CYP2A6: rate of formation of 7-HC and metabolites	64.6	19.4
CYP2C9: rate of formation of 4'-methylhydroxytolbutamide	2.06	Below quantification level (BQL)
CYP2C19: rate of formation of 4'-hydroxymephenytoin	BQL	9.09
CYP2D6: rate of formation of dextrorphan	78.3	87.7
CYP2E1: rate of formation of 6-hydroxychlorzoxazone	959	783
CYP3A4: rate of formation of 6β-hydroxytestosterone	262	191
Phase 1 substrate depletion % at each time-point (minutes)
Percent of substrate (mefloquine) depletion over time
	Cat microsomes		Canine microsomes		Common brush-tailed possum microsomes
Time (minutes)	Average	SEM	Average	SEM	Average	SEM
0	100	0	100	0	100	0
30	87.34	41.34	106.83	18.58	55.56	6.58
60	67.16	14.11	100.05	17.86	33.74	6.28
90	68.37	9.04	111.91	5.15
